# Supplementary material for: Healthcare provider perspectives on inequities in access to care for patients with inherited bleeding disorders
Source: PLoS One. 2020 Feb 20;15(2):e0229099. doi: 10.1371/journal.pone.0229099 (PMC7032703; doi:10.1371/journal.pone.0229099)
Supplement: S2 File — (XLSX) [file pone.0229099.s002.xlsx]

## Sheet: Sheet1
Respondent ID	Collector ID	What is your gender?		Which of the following is your role in clinic?		How many years have you been independently practicing?	What is the population of the town or city in which you live?	Are you affiliated with a hemophilia treatment centre (HTC)?	If you are affiliated with a hemophilia treatment centre (HTC), does it have a multidisciplinary clinic specifically for women with bleeding disorders (i.e. dedicated OB/GYN)?	Which patient population comprises the majority of your bleeding disorder-related practice? Please rank each of the following on a scale of 1-8 based on the prevalence of each patient group in your clinics, with #1 being the most prevalent and #8 being the least prevalent.								From whom do you typically receive patient referrals (specifically for patients with inherited bleeding disorders)? Please order the following options on a scale of 1-8, with #1 being the most frequent and #8 being the least frequent.								Which of the following would you consider as the most common reason for why a patient is referred to your clinic?		On average, how many years after original symptom onset do you believe it takes for a patient to reach your practice and receive a correct diagnosis?	Do you believe that there is a delay in diagnosis from symptom onset for certain patient groups with inherited bleeding disorders? If so, please select those groups whose diagnosis is often delayed.										Do you believe that women with inherited bleeding disorders (including symptomatic carriers) experience less access to care as compared to affected men?	Do you believe that women who are symptomatic hemophilia carriers experience less access to care as compared to women with von Willebrand Disease?	Do you believe that patients who are visible minorities experience less access to care as compared to those who are not?	Do you believe that patients who are of low socioeconomic status experience less access to care as compared to those who are not?	Do you believe that patients with rare bleeding disorders (e.g. factor 13 deficiency, combined factor deficiencies, congenital platelet function disorders, congenital fibrinogen deficiency, plasminogen deficiency, and others) experience less access to care as compared to those with more common bleeding disorders (e.g. factor 8 or 9 deficiency, VWD)?	Do you believe that patients with bleeding disorders of an unknown cause receive less access to care as compared to those with a bleeding disorder of known cause?	Do you believe that patients living in rural Canada receive less access to care as compared to those patients not living within rural communities?	Which of the following factors do you believe might affect the care received by women with inherited bleeding disorders? Please select as many as apply.
		Response	Other (please specify)	Response	Other (please specify)	Response	Response	Response	Response	Von Willebrand Disease (VWD)	Hemophilia A	Hemophilia B	Hemophilia A Carriers	Hemophilia B Carriers	Rare Factor Deficiency (1, 2, 5, 7, 10, 11, 13)	Disorders of Platelet Function	Other	Emergency Physicians	Family Physicians	Hematologists	Internists	Obstetricians/Gynecologists	Surgeons	Dentists	Other	Response	Other (please specify)	Response	Men	Women	Visible minorities	Lower socioeconomic status	Milder symptoms	Carrier status	Heavy menstrual periods as only or primary symptom	Living in rural Canada	None of the above	Other (please specify)	Response	Response	Response	Response	Response	Response	Response	Decreased likelihood of referral to a hematologist (e.g. from the ED)	Lack of healthcare provider awareness	Lack of patient awareness around ‘normal’ vs ‘abnormal’ bleeding	Patients’ focus on men affected with hemophilia within the family (e.g. sons)
10542743668	223327718	Female		Physiotherapist		Over 20 years	30,000 to 99,999 people	Yes	No	3	1	2			4	5				1			2			Family history		Unsure									None of the above		No	No	No	No	No	No	Yes	Decreased likelihood of referral to a hematologist (e.g. from the ED)	Lack of healthcare provider awareness	Lack of patient awareness around ‘normal’ vs ‘abnormal’ bleeding	Patients’ focus on men affected with hemophilia within the family (e.g. sons)
10533874356	223327718	Female		Nurse (RN or RPN)		10 to 20 years	100,000 to 499,999 people	Yes	Yes	1	3	6	4	5	7	2	8	4	2	1	3	6	5	7	8	Symptoms of excessive bleeding		Unsure	Men	Women	Visible minorities	Lower socioeconomic status	Milder symptoms	Carrier status	Heavy menstrual periods as only or primary symptom	Living in rural Canada			I don't know	No	Yes	Yes	Yes	Yes	Yes	Decreased likelihood of referral to a hematologist (e.g. from the ED)	Lack of healthcare provider awareness	Lack of patient awareness around ‘normal’ vs ‘abnormal’ bleeding
10524832912	223327718	Female		Nurse (RN or RPN)		10 to 20 years	30,000 to 99,999 people	Yes	No	1	2	4	5	6	7	3	8		1		5	4	3	2		Symptoms of excessive bleeding		Unsure					Milder symptoms			Living in rural Canada			No	I don't know	I don't know	I don't know	Yes	I don't know	Yes	Decreased likelihood of referral to a hematologist (e.g. from the ED)	Lack of healthcare provider awareness	Lack of patient awareness around ‘normal’ vs ‘abnormal’ bleeding
10513544338	223327718	Male		Physician		10 to 20 years	100,000 to 499,999 people	Yes	Yes									6	1	2	5	4	3	7	8	Symptoms of excessive bleeding		Over 10 years		Women			Milder symptoms		Heavy menstrual periods as only or primary symptom	Living in rural Canada		Those with psychiatric disorders	No	Yes	I don't know	Yes	No	Yes	Yes	Decreased likelihood of referral to a hematologist (e.g. from the ED)	Lack of healthcare provider awareness	Lack of patient awareness around ‘normal’ vs ‘abnormal’ bleeding	Patients’ focus on men affected with hemophilia within the family (e.g. sons)
10511197425	223327718	Female		Nurse (RN or RPN)		10 to 20 years	100,000 to 499,999 people	Yes	Yes	1	4	6	5	7	8	3	2	2	1	3	6	5	4	7	8	Symptoms of excessive bleeding		Less than 1 year	Men				Milder symptoms		Heavy menstrual periods as only or primary symptom				Yes	Yes	No	No	Yes	Yes	Yes		Lack of healthcare provider awareness	Lack of patient awareness around ‘normal’ vs ‘abnormal’ bleeding	Patients’ focus on men affected with hemophilia within the family (e.g. sons)
10511021140	223327718	Female		Nurse (RN or RPN)			500,000 people or more	Yes	No	1	2	5	3	6	4	7	8	5	1	2	3	6	4	7	8	Symptoms of excessive bleeding							Milder symptoms		Heavy menstrual periods as only or primary symptom	Living in rural Canada			Yes	No	No	No	Yes	Yes	Yes	Decreased likelihood of referral to a hematologist (e.g. from the ED)	Lack of healthcare provider awareness	Lack of patient awareness around ‘normal’ vs ‘abnormal’ bleeding
10504458179	223327718	Female		Nurse (RN or RPN)		5 to 10 years		Yes	Yes		2	3	4	5	7	6	8	4	2	1	6	3	5	7	8	Symptoms of excessive bleeding		Unsure		Women			Milder symptoms	Carrier status	Heavy menstrual periods as only or primary symptom				I don't know	Yes	I don't know	Yes	No	Yes	Yes	Decreased likelihood of referral to a hematologist (e.g. from the ED)	Lack of healthcare provider awareness	Lack of patient awareness around ‘normal’ vs ‘abnormal’ bleeding
10504385255	223327718	Female		Nurse (RN or RPN)		Over 20 years	500,000 people or more	Yes	No	1	2	4	5	8	7	3	6	7	1	5	4	6	2	3	8	Symptoms of excessive bleeding		2 to 3 years		Women			Milder symptoms		Heavy menstrual periods as only or primary symptom				Yes	I don't know	I don't know	I don't know	No	No	Yes		Lack of healthcare provider awareness
10502222236	223327718	Female		Nurse (RN or RPN)		10 to 20 years	100,000 to 499,999 people	Yes	No	1	2	5	4	8	6	3	7	4	1	6	7	3	2	5	8	Symptoms of excessive bleeding		Unsure		Women			Milder symptoms		Heavy menstrual periods as only or primary symptom				No	No	I don't know	No	No	No	Yes		Lack of healthcare provider awareness	Lack of patient awareness around ‘normal’ vs ‘abnormal’ bleeding
10500063817	223327718	Female		Physiotherapist		Over 20 years	500,000 people or more	Yes	Not Applicable	6	1	2	3	7	5	8	4			2					1	Symptoms of excessive bleeding		Less than 1 year					Milder symptoms	Carrier status					No	No	No	No	No	I don't know	No
10499384947	223327718	Female		Nurse (RN or RPN)		Over 20 years	100,000 to 499,999 people	Yes	No	1	3	5	2	4	7	6	8	3	1	7	6	4	2	5	8	Abnormality seen in routine bloodwork		2 to 3 years		Women					Heavy menstrual periods as only or primary symptom	Living in rural Canada			Yes	No	No	No	I don't know	Yes	Yes	Decreased likelihood of referral to a hematologist (e.g. from the ED)	Lack of healthcare provider awareness		Patients’ focus on men affected with hemophilia within the family (e.g. sons)
10499112738	223327718	Female		Nurse (RN or RPN)		5 to 10 years	100,000 to 499,999 people	Yes	Yes	1	3	5	6	8	7	4	2	4	2	1	6	3	5	7	8	Family history		Unsure				Lower socioeconomic status		Carrier status	Heavy menstrual periods as only or primary symptom				Yes	Yes	No	I don't know	Yes	Yes	I don't know	Decreased likelihood of referral to a hematologist (e.g. from the ED)	Lack of healthcare provider awareness	Lack of patient awareness around ‘normal’ vs ‘abnormal’ bleeding
10498874468	223327718	Female		Nurse (RN or RPN)		10 to 20 years	100,000 to 499,999 people	Yes	No	1								6	2	8	7	1	4	3		Symptoms of excessive bleeding		Unsure				Lower socioeconomic status		Carrier status	Heavy menstrual periods as only or primary symptom	Living in rural Canada			Yes	I don't know	No	Yes	No	Yes	Yes	Decreased likelihood of referral to a hematologist (e.g. from the ED)		Lack of patient awareness around ‘normal’ vs ‘abnormal’ bleeding	Patients’ focus on men affected with hemophilia within the family (e.g. sons)
10498720557	223327718	Female		Nurse (RN or RPN)		5 to 10 years	100,000 to 499,999 people	Yes	Yes	1	3	2	4	5	7	6	8	2	1	4	3		6	7	8	Abnormality seen in routine bloodwork		1 to 2 years					Milder symptoms		Heavy menstrual periods as only or primary symptom				I don't know	No	No	Yes	No	No	Yes	Decreased likelihood of referral to a hematologist (e.g. from the ED)	Lack of healthcare provider awareness	Lack of patient awareness around ‘normal’ vs ‘abnormal’ bleeding
10498453738	223327718	Female		Nurse (RN or RPN)		Over 20 years	500,000 people or more	Yes	Yes	1	6	8	3	5	4	2	7	3	2	1	7	4	6	8		Symptoms of excessive bleeding		Less than 1 year					Milder symptoms						No	No	No	Yes	No	No	I don't know		Lack of healthcare provider awareness	Lack of patient awareness around ‘normal’ vs ‘abnormal’ bleeding
10498425657	223327718	Female		Nurse (RN or RPN)		Over 20 years	30,000 to 99,999 people	Yes	No	1	2	3	4	7	5	6	8	2	1	3	8	5	4	6	7	Symptoms of excessive bleeding		2 to 3 years							Heavy menstrual periods as only or primary symptom				Yes	No	No	No	No	I don't know	Yes		Lack of healthcare provider awareness	Lack of patient awareness around ‘normal’ vs ‘abnormal’ bleeding
10497845652	223327718	Female		Nurse Practitioner		5 to 10 years	500,000 people or more	Yes	No	1	2	3	5	7	6	4	8	4	3	7	6	1	5	2	8	Symptoms of excessive bleeding		Unsure					Milder symptoms	Carrier status	Heavy menstrual periods as only or primary symptom	Living in rural Canada			Yes	I don't know	Yes	Yes	Yes	Yes	I don't know		Lack of healthcare provider awareness	Lack of patient awareness around ‘normal’ vs ‘abnormal’ bleeding
10497056559	223327718	Female		Nurse (RN or RPN)		10 to 20 years	500,000 people or more	Yes	No	1	2	3	7	8	5	4	6	2	1	3	6	7	5	8		Abnormality seen in routine bloodwork		Less than 1 year		Women					Heavy menstrual periods as only or primary symptom				No	No	No	No	Yes	No	No			Lack of patient awareness around ‘normal’ vs ‘abnormal’ bleeding
10497012137	223327718	Female		Nurse (RN or RPN)		Less than 5 years	30,000 to 99,999 people	Yes	No	1	2	5	4	7	6	3	8	6	2	5	7	4	3	1	8	Other (please specify)	Menoragia	Less than 1 year		Women		Lower socioeconomic status		Carrier status					Yes	Yes	No	Yes	No	No	Yes		Lack of healthcare provider awareness
10496919680	223327718	Female		Nurse (RN or RPN)		Over 20 years	100,000 to 499,999 people	Yes	No	1	2	5	3	6	7	4	8	5	1	7	6	4	2	3	8	Symptoms of excessive bleeding		Unsure		Women			Milder symptoms		Heavy menstrual periods as only or primary symptom				No	Yes	No	Yes	No	No	Yes		Lack of healthcare provider awareness	Lack of patient awareness around ‘normal’ vs ‘abnormal’ bleeding
10496734704	223327718	Female		Nurse Practitioner		10 to 20 years	500,000 people or more	Yes	No	1	2	4	6	7	5	3		2	1	6	7	3	5	4		Family history		Unsure		Women			Milder symptoms	Carrier status					Yes	I don't know	I don't know	I don't know	I don't know	Yes	I don't know	Decreased likelihood of referral to a hematologist (e.g. from the ED)	Lack of healthcare provider awareness	Lack of patient awareness around ‘normal’ vs ‘abnormal’ bleeding	Patients’ focus on men affected with hemophilia within the family (e.g. sons)
10496622286	223327718	Female		Nurse (RN or RPN)		Over 20 years	100,000 to 499,999 people	Yes	No	1			2	3			8	4	1					7	8	Abnormality seen in routine bloodwork		1 to 2 years		Women			Milder symptoms		Heavy menstrual periods as only or primary symptom	Living in rural Canada			No	No	No	No	Yes	Yes	Yes	Decreased likelihood of referral to a hematologist (e.g. from the ED)		Lack of patient awareness around ‘normal’ vs ‘abnormal’ bleeding	Patients’ focus on men affected with hemophilia within the family (e.g. sons)
10496349898	223327718	Female		Physiotherapist		Over 20 years	500,000 people or more	Yes	No	1	2	3	4	5	7	6		5	6	1	3	2	4	7	8	Abnormality seen in routine bloodwork		2 to 3 years		Women			Milder symptoms		Heavy menstrual periods as only or primary symptom	Living in rural Canada			Yes	No	I don't know	Yes	I don't know	Yes	Yes	Decreased likelihood of referral to a hematologist (e.g. from the ED)	Lack of healthcare provider awareness	Lack of patient awareness around ‘normal’ vs ‘abnormal’ bleeding
10496205586	223327718	Male		Physiotherapist		Over 20 years	500,000 people or more	Yes	No	3	1	2	4	5	6					1								Unsure					Milder symptoms		Heavy menstrual periods as only or primary symptom	Living in rural Canada			No	No	No	No	No	No	No		Lack of healthcare provider awareness	Lack of patient awareness around ‘normal’ vs ‘abnormal’ bleeding
10490168562	223327718	Female		Physician		Less than 5 years	100,000 to 499,999 people	Yes	Yes	1	3	5	4	6	7	2	8	6	1	2	5	3	4	7	8	Symptoms of excessive bleeding		Unsure		Women			Milder symptoms		Heavy menstrual periods as only or primary symptom	Living in rural Canada			No	No	No	No	Yes	Yes	Yes	Decreased likelihood of referral to a hematologist (e.g. from the ED)	Lack of healthcare provider awareness	Lack of patient awareness around ‘normal’ vs ‘abnormal’ bleeding	Patients’ focus on men affected with hemophilia within the family (e.g. sons)
10489956432	223327718	Female		Physiotherapist		10 to 20 years	100,000 to 499,999 people	Yes	No	8	1	2								1						Symptoms of excessive bleeding		Less than 1 year										unsure	I don't know	I don't know	I don't know	No	I don't know	I don't know	I don't know	Decreased likelihood of referral to a hematologist (e.g. from the ED)	Lack of healthcare provider awareness
10489596211	223327718	Female		Physiotherapist		Over 20 years	100,000 to 499,999 people	Yes	Yes	2	1	3	4	5	7	6	8	6	3	1	2	4	5	7	8	Family history		Less than 1 year		Women		Lower socioeconomic status	Milder symptoms	Carrier status	Heavy menstrual periods as only or primary symptom				Yes	No	Yes	Yes	No	Yes	Yes			Lack of patient awareness around ‘normal’ vs ‘abnormal’ bleeding	Patients’ focus on men affected with hemophilia within the family (e.g. sons)
10487521333	223327718	Female		Physiotherapist		5 to 10 years	500,000 people or more	Yes	No	3	1	2	5	6	4	7	8	1	2	4	6	7	3	5	8	Family history		Less than 1 year										Unsure as I haven't worked in the area enough to understand	I don't know	I don't know	No	No	I don't know	I don't know	No		Lack of healthcare provider awareness	Lack of patient awareness around ‘normal’ vs ‘abnormal’ bleeding
10481893587	223327718	Female		Physician		Less than 5 years	100,000 to 499,999 people	Yes	No	1	2	7	3	8	4	5	6	6	1	5	7	2	3	4		Symptoms of excessive bleeding		2 to 3 years					Milder symptoms	Carrier status	Heavy menstrual periods as only or primary symptom	Living in rural Canada			Yes	Yes	I don't know	I don't know	No	Yes	Yes	Decreased likelihood of referral to a hematologist (e.g. from the ED)	Lack of healthcare provider awareness	Lack of patient awareness around ‘normal’ vs ‘abnormal’ bleeding
10480580145	223327718	Male		Physician		Less than 5 years	500,000 people or more	Yes	No	1	3	4	6	7	5	2	8	2	1	7	6	3	4	5	8	Symptoms of excessive bleeding		Unsure			Visible minorities	Lower socioeconomic status	Milder symptoms			Living in rural Canada			Yes	No	Yes	Yes	Yes	Yes	Yes		Lack of healthcare provider awareness	Lack of patient awareness around ‘normal’ vs ‘abnormal’ bleeding	Patients’ focus on men affected with hemophilia within the family (e.g. sons)
10480451356	223327718	Female		Physician		5 to 10 years	500,000 people or more	Yes	No	1	3	4	5	7	6	8	2		1	3	2	6	5	7	8	Symptoms of excessive bleeding		5 to 10 years		Women			Milder symptoms	Carrier status	Heavy menstrual periods as only or primary symptom	Living in rural Canada			I don't know	Yes	No	No	No	Yes	Yes	Decreased likelihood of referral to a hematologist (e.g. from the ED)	Lack of healthcare provider awareness	Lack of patient awareness around ‘normal’ vs ‘abnormal’ bleeding
10480270645	223327718	Female		Physiotherapist		Over 20 years	100,000 to 499,999 people	Yes	No	1	2	3	4	5	6	7				2					1	Abnormality seen in routine bloodwork		Less than 1 year		Women					Heavy menstrual periods as only or primary symptom				I don't know	I don't know	I don't know	I don't know	I don't know	I don't know	Yes		Lack of healthcare provider awareness	Lack of patient awareness around ‘normal’ vs ‘abnormal’ bleeding
10480106725	223327718	Female		Physiotherapist		5 to 10 years	500,000 people or more	Yes	No	3	1	2	5	6	4					1						Symptoms of excessive bleeding		Unsure									None of the above		I don't know	I don't know	I don't know	I don't know	I don't know	No	No
10478896053	223327718	Female		Physiotherapist		Less than 5 years	I don't know	Yes	No	3	1	2	7	8	4	5	6			1						Family history		Less than 1 year				Lower socioeconomic status							Yes	Yes	No	Yes	No	No	Yes	Decreased likelihood of referral to a hematologist (e.g. from the ED)	Lack of healthcare provider awareness	Lack of patient awareness around ‘normal’ vs ‘abnormal’ bleeding
10477894808	223327718	Female		Physiotherapist		Over 20 years	500,000 people or more	Yes	No	3	1	2			4					1						Symptoms of excessive bleeding		Unsure		Women						Living in rural Canada			Yes	I don't know	No	No	No	I don't know	Yes		Lack of healthcare provider awareness	Lack of patient awareness around ‘normal’ vs ‘abnormal’ bleeding
10473930621	223327718	Female		Physiotherapist		10 to 20 years	500,000 people or more	Yes	No	1	2	3	6	7	4	5		2	1	4		5	3			Symptoms of excessive bleeding		Less than 1 year		Women			Milder symptoms		Heavy menstrual periods as only or primary symptom	Living in rural Canada			I don't know	Yes	No	No	Yes	Yes	No		Lack of healthcare provider awareness	Lack of patient awareness around ‘normal’ vs ‘abnormal’ bleeding
10473810115	223327718	Male		Physiotherapist		5 to 10 years	500,000 people or more	Yes	No	3	1	2	5	6	4	7	8			1						Symptoms of excessive bleeding		Unsure				Lower socioeconomic status				Living in rural Canada			Yes	Yes	Yes	Yes	Yes	No	Yes		Lack of healthcare provider awareness	Lack of patient awareness around ‘normal’ vs ‘abnormal’ bleeding	Patients’ focus on men affected with hemophilia within the family (e.g. sons)
10473348334	223327718	Male		Physiotherapist		Over 20 years	500,000 people or more	Yes	Yes	3	1	2	6	8	4	5	7			1	2					Family history		Less than 1 year			Visible minorities	Lower socioeconomic status	Milder symptoms	Carrier status	Heavy menstrual periods as only or primary symptom	Living in rural Canada			I don't know	No	Yes	Yes	Yes	I don't know	Yes	Decreased likelihood of referral to a hematologist (e.g. from the ED)		Lack of patient awareness around ‘normal’ vs ‘abnormal’ bleeding
10473319302	223327718	Female		Physiotherapist		Over 20 years	100,000 to 499,999 people	Yes	No	3	1	2	5	6	4	7		2	3	1	5	6	4	7	8	Symptoms of excessive bleeding		Less than 1 year		Women						Living in rural Canada			Yes	Yes	No	Yes	No	Yes	Yes		Lack of healthcare provider awareness	Lack of patient awareness around ‘normal’ vs ‘abnormal’ bleeding
10473308330	223327718	Female		Other (please specify)	Clinical research physiotherapist	Over 20 years	500,000 people or more	Yes		3	1	2	6	8	4	5	7	2	1	4	7	6	5	8	3	Family history		Less than 1 year					Milder symptoms			Living in rural Canada			I don't know	I don't know	No	No	No	I don't know	Yes	Decreased likelihood of referral to a hematologist (e.g. from the ED)	Lack of healthcare provider awareness	Lack of patient awareness around ‘normal’ vs ‘abnormal’ bleeding
10473276851	223327718	Female		Physiotherapist		Over 20 years	100,000 to 499,999 people	Yes	No	3	1	2	6	7	5	4	8	2	3	1						Symptoms of excessive bleeding		Unsure			Visible minorities	Lower socioeconomic status	Milder symptoms			Living in rural Canada			I don't know	I don't know	Yes	Yes	I don't know	Yes	Yes		Lack of healthcare provider awareness	Lack of patient awareness around ‘normal’ vs ‘abnormal’ bleeding	Patients’ focus on men affected with hemophilia within the family (e.g. sons)
10473162753	223327718	Female		Physiotherapist		10 to 20 years	500,000 people or more	Yes	No	3	1	2	6	7	5	4	8	7	1	2		3	5	6	8	Symptoms of excessive bleeding		1 to 2 years										unsure	I don't know	I don't know	I don't know	Yes	Yes	Yes	Yes		Lack of healthcare provider awareness	Lack of patient awareness around ‘normal’ vs ‘abnormal’ bleeding
10471857884	223327718	Female		Physician		10 to 20 years	100,000 to 499,999 people	Yes	No	1	2	4	6	7	5	3	8	3	2			4	6	5	1	Symptoms of excessive bleeding		Less than 1 year		Women			Milder symptoms	Carrier status	Heavy menstrual periods as only or primary symptom	Living in rural Canada			Yes	Yes	No	Yes	No	No	Yes	Decreased likelihood of referral to a hematologist (e.g. from the ED)	Lack of healthcare provider awareness	Lack of patient awareness around ‘normal’ vs ‘abnormal’ bleeding	Patients’ focus on men affected with hemophilia within the family (e.g. sons)
10468898304	223327718	Female		Physician		5 to 10 years	100,000 to 499,999 people	Yes	Yes	2	1	3	6	7	5	4	8	2	1	6	4	3	5	7	8	Symptoms of excessive bleeding		2 to 3 years		Women	Visible minorities	Lower socioeconomic status	Milder symptoms	Carrier status	Heavy menstrual periods as only or primary symptom	Living in rural Canada			Yes	No	I don't know	Yes	Yes	Yes	Yes	Decreased likelihood of referral to a hematologist (e.g. from the ED)	Lack of healthcare provider awareness	Lack of patient awareness around ‘normal’ vs ‘abnormal’ bleeding
10466287799	223327718	Female		Physician		Over 20 years	100,000 to 499,999 people	Yes	Yes	1	2	3	7	8	6	4	5	5	1			3	4	6	2	Symptoms of excessive bleeding		Less than 1 year									None of the above		No	No	No	Yes	No	No	Yes			Lack of patient awareness around ‘normal’ vs ‘abnormal’ bleeding
10466010834	223327718	Male		Physician		5 to 10 years	500,000 people or more	Yes	No	1	2	6	5	7	4	3	8	3	1	5	8	6	4	7	2	Symptoms of excessive bleeding		Less than 1 year		Women			Milder symptoms	Carrier status	Heavy menstrual periods as only or primary symptom	Living in rural Canada			Yes	No	No	Yes	Yes	Yes	Yes	Decreased likelihood of referral to a hematologist (e.g. from the ED)	Lack of healthcare provider awareness	Lack of patient awareness around ‘normal’ vs ‘abnormal’ bleeding
10465467817	223327718	Female		Physician		5 to 10 years	500,000 people or more	Yes	No	1	4	7	5	8	6	2	3	4	1	2	3	5	6	7	8	Symptoms of excessive bleeding		2 to 3 years		Women		Lower socioeconomic status	Milder symptoms						No	No	Yes	Yes	Yes	Yes	Yes		Lack of healthcare provider awareness	Lack of patient awareness around ‘normal’ vs ‘abnormal’ bleeding
10464779423	223327718	Male		Physician		Less than 5 years	500,000 people or more	Yes	Yes	1	2	3	4	5	7	6	8	2	1	6	7	3	4	5	8	Symptoms of excessive bleeding		1 to 2 years					Milder symptoms						No	No	No	No	No	No	Yes			Lack of patient awareness around ‘normal’ vs ‘abnormal’ bleeding
10464062473	223327718	Female		Physician		Over 20 years	500,000 people or more	Yes	No	2	1	3	6	7	5	4		6	2			5	4	3	1	Family history		Less than 1 year				Lower socioeconomic status	Milder symptoms			Living in rural Canada			Yes	No	Yes	Yes	No	Yes	Yes	Decreased likelihood of referral to a hematologist (e.g. from the ED)	Lack of healthcare provider awareness	Lack of patient awareness around ‘normal’ vs ‘abnormal’ bleeding
10463721997	223327718	Male		Physician		5 to 10 years	500,000 people or more	Yes	No	2	1	3	6	7	5	4		7	1	5	6	2	3	4		Symptoms of excessive bleeding		3 to 5 years		Women	Visible minorities	Lower socioeconomic status	Milder symptoms	Carrier status	Heavy menstrual periods as only or primary symptom	Living in rural Canada			No	No	Yes	Yes	Yes	Yes	Yes			Lack of patient awareness around ‘normal’ vs ‘abnormal’ bleeding
10463682025	223327718	Male		Physician		Over 20 years	500,000 people or more	Yes	Yes	1	2	4	3	8	7	6	5			2		1				Symptoms of excessive bleeding		Less than 1 year					Milder symptoms						I don't know	No	No	No	I don't know	Yes	No		Lack of healthcare provider awareness	Lack of patient awareness around ‘normal’ vs ‘abnormal’ bleeding
10461926727	223327718	Male		Physician		10 to 20 years	500,000 people or more	Yes	Yes	2	1	3	5	6	7	4	8	6	2	7	8	5	3	4	1	Abnormality seen in routine bloodwork		Less than 1 year					Milder symptoms	Carrier status	Heavy menstrual periods as only or primary symptom	Living in rural Canada			No	No	I don't know	I don't know	No	No	Yes	Decreased likelihood of referral to a hematologist (e.g. from the ED)		Lack of patient awareness around ‘normal’ vs ‘abnormal’ bleeding
10461687961	223327718	Male		Physician		Over 20 years	500,000 people or more	Yes	No	1	4	5	7	8	6	2	3	7	1	5	6	2	3	4	8	Symptoms of excessive bleeding		Over 10 years	Men				Milder symptoms	Carrier status					No	Yes	No	No	No	Yes	Yes			Lack of patient awareness around ‘normal’ vs ‘abnormal’ bleeding
10461159732	223327718	Female		Physician		5 to 10 years	500,000 people or more	Yes	No	1	4	6	5	8	7	3	2	7	1	5	6	3	2	4	8	Symptoms of excessive bleeding		Unsure						Carrier status	Heavy menstrual periods as only or primary symptom	Living in rural Canada			I don't know	No	I don't know	I don't know	No	I don't know	Yes		Lack of healthcare provider awareness	Lack of patient awareness around ‘normal’ vs ‘abnormal’ bleeding
10460955525	223327718	Female		Physician		Less than 5 years	500,000 people or more	Yes	No	2	7	8	4	6	5	3	1	4	1	7	2	3	5	6	8	Symptoms of excessive bleeding		5 to 10 years				Lower socioeconomic status	Milder symptoms			Living in rural Canada			No	I don't know	Yes	Yes	I don't know	No	Yes		Lack of healthcare provider awareness	Lack of patient awareness around ‘normal’ vs ‘abnormal’ bleeding
10460948839	223327718	Male		Physician		Over 20 years	500,000 people or more	Yes	Yes	1	2	5	3	6	7	4		4	2	3	8	5	6	7	1	Symptoms of excessive bleeding		Unsure					Milder symptoms	Carrier status				groups with less access to a primary care physician	I don't know	I don't know	No	I don't know	Yes	Yes	Yes	Decreased likelihood of referral to a hematologist (e.g. from the ED)	Lack of healthcare provider awareness	Lack of patient awareness around ‘normal’ vs ‘abnormal’ bleeding	Patients’ focus on men affected with hemophilia within the family (e.g. sons)
10460858299	223327718	Female		Physician		Less than 5 years	30,000 to 99,999 people	Yes	No	1	2	4	6		5	3		2	1			3	4	5		Symptoms of excessive bleeding		Unsure							Heavy menstrual periods as only or primary symptom				Yes	I don't know	Yes	No	Yes	Yes	Yes	Decreased likelihood of referral to a hematologist (e.g. from the ED)		Lack of patient awareness around ‘normal’ vs ‘abnormal’ bleeding
10460854887	223327718	Male		Physician		Over 20 years	500,000 people or more	Yes		2	1	6	5	7	3	4	8	2	1	3	7	6	4	5		Symptoms of excessive bleeding		1 to 2 years	Men	Women	Visible minorities	Lower socioeconomic status	Milder symptoms	Carrier status	Heavy menstrual periods as only or primary symptom	Living in rural Canada			No	Yes	No	No	No	No	Yes		Lack of healthcare provider awareness	Lack of patient awareness around ‘normal’ vs ‘abnormal’ bleeding
10460820059	223327718	Female		Physician		5 to 10 years	500,000 people or more	Yes	No	2	1	5	4	6	7	3	8	4	3	1			5	6	2	Symptoms of excessive bleeding		1 to 2 years					Milder symptoms	Carrier status	Heavy menstrual periods as only or primary symptom				Yes	No	No	No	Yes	Yes	Yes	Decreased likelihood of referral to a hematologist (e.g. from the ED)	Lack of healthcare provider awareness	Lack of patient awareness around ‘normal’ vs ‘abnormal’ bleeding
10460760834	223327718	Male		Physician		Over 20 years	100,000 to 499,999 people	Yes	No	2	1	3	4	6	5	7		3	1			5	4		2	Symptoms of excessive bleeding		Less than 1 year					Milder symptoms						No	No	No	No	No	No	No	Decreased likelihood of referral to a hematologist (e.g. from the ED)		Lack of patient awareness around ‘normal’ vs ‘abnormal’ bleeding
10460694048	223327718	Male		Physician		Over 20 years	500,000 people or more	Yes	Yes	2	1	3	5	7	4	6	8	5	3	1	2	6	4	8	7	Symptoms of excessive bleeding		5 to 10 years					Milder symptoms						No	No	No	Yes	No	No	Yes			Lack of patient awareness around ‘normal’ vs ‘abnormal’ bleeding
10460664719	223327718	Male		Physician		5 to 10 years	100,000 to 499,999 people	Yes	No	1	2	5			3	4		2	1	6		5	3	4		Symptoms of excessive bleeding		1 to 2 years				Lower socioeconomic status	Milder symptoms	Carrier status	Heavy menstrual periods as only or primary symptom	Living in rural Canada			No	Yes	I don't know	Yes	I don't know	Yes	Yes			Lack of patient awareness around ‘normal’ vs ‘abnormal’ bleeding
10460626019	223327718	Male		Physician		Less than 5 years	100,000 to 499,999 people	Yes	Yes	1	2	3			5	4		3	2							Family history		Less than 1 year					Milder symptoms	Carrier status		Living in rural Canada			I don't know	I don't know	No	No	Yes	Yes	Yes	Decreased likelihood of referral to a hematologist (e.g. from the ED)	Lack of healthcare provider awareness	Lack of patient awareness around ‘normal’ vs ‘abnormal’ bleeding
10460450771	223327718	Female		Physician		5 to 10 years	100,000 to 499,999 people	Yes	No	1	4	5	3	6	7	2	8	2	1	7	6	4	5	3	8	Symptoms of excessive bleeding		2 to 3 years					Milder symptoms	Carrier status	Heavy menstrual periods as only or primary symptom				Yes	Yes	No	I don't know	Yes	Yes	Yes	Decreased likelihood of referral to a hematologist (e.g. from the ED)		Lack of patient awareness around ‘normal’ vs ‘abnormal’ bleeding
10459877753	223327718	Female		Physician		Over 20 years	500,000 people or more	Yes	Yes	1	3	4	6	7	5	2	8	7	1	4	2	3	5	6	8	Symptoms of excessive bleeding		2 to 3 years					Milder symptoms						No	No	No	No	No	No	No
10459783922	223327718	Female		Physician		10 to 20 years	100,000 to 499,999 people	Yes	Yes	1	3	6	5	8	7	4	2	3	1	4	5	2	6	7	8	Symptoms of excessive bleeding		Over 10 years		Women			Milder symptoms	Carrier status	Heavy menstrual periods as only or primary symptom				Yes	Yes	No	No	No	No	No		Lack of healthcare provider awareness	Lack of patient awareness around ‘normal’ vs ‘abnormal’ bleeding
10459661173	223327718	Female		Physician		Over 20 years	100,000 to 499,999 people	No	No	1	6	7	3	8	2	5	4	3	1	8	4	5	2	6	7	Abnormality seen in routine bloodwork		5 to 10 years		Women	Visible minorities	Lower socioeconomic status	Milder symptoms	Carrier status	Heavy menstrual periods as only or primary symptom	Living in rural Canada			Yes	No	Yes	Yes	Yes	Yes	Yes	Decreased likelihood of referral to a hematologist (e.g. from the ED)	Lack of healthcare provider awareness	Lack of patient awareness around ‘normal’ vs ‘abnormal’ bleeding
10459658488	223327718	Female		Physician		Less than 5 years	500,000 people or more	Yes	No	1	3	5	4	7	6	2	8	6	1	2	5	3	4	7	8	Symptoms of excessive bleeding		1 to 2 years					Milder symptoms		Heavy menstrual periods as only or primary symptom				No	No	No	Yes	No	No	No			Lack of patient awareness around ‘normal’ vs ‘abnormal’ bleeding
10459621240	223327718	Female		Physician		5 to 10 years	500,000 people or more	Yes	Yes	1	2	4	5	7	6	3		6	3	1	4	2	5	7		Symptoms of excessive bleeding		3 to 5 years		Women	Visible minorities	Lower socioeconomic status	Milder symptoms	Carrier status	Heavy menstrual periods as only or primary symptom	Living in rural Canada			Yes	Yes	Yes	Yes	No	Yes	Yes	Decreased likelihood of referral to a hematologist (e.g. from the ED)	Lack of healthcare provider awareness	Lack of patient awareness around ‘normal’ vs ‘abnormal’ bleeding
10448877629	223327718	Female		Nurse (RN or RPN)		10 to 20 years	500,000 people or more	Yes	Yes	2	3	4	6	7	5	1		5	2	4	1	6	3	7		Abnormality seen in routine bloodwork		2 to 3 years		Women		Lower socioeconomic status			Heavy menstrual periods as only or primary symptom	Living in rural Canada			Yes	Yes	Yes	Yes	No	Yes	Yes		Lack of healthcare provider awareness	Lack of patient awareness around ‘normal’ vs ‘abnormal’ bleeding
[truncated: 15 more columns]
